# Supplementary material for: Exploring the relationship between total serum calcium and melanoma development: a cross-sectional study
Source: Front Nutr. 2024 Dec 23;11:1461818. doi: 10.3389/fnut.2024.1461818 (PMC11702064; doi:10.3389/fnut.2024.1461818)
Supplement: Supplementary file 1 [file Table_1.xlsx]

## Sheet: Sheet1
	level	Overall
n		13432
Drink	No	3389
	Yes	10043
High_cholesterol	No	9658
	Yes	3774
High_blood_pressure	No	10099
	Yes	3333
Race	MexicanAmerican	1969
	Non-HispanicBlack	2911
	Non-HispanicWhite	5861
	OtherHispanic	1103
	OtherRace	1588
Gender	Female	6941
	Male	6491
Education_level	9-11thGrade	1553
	CollegeGraduateorabove	3811
	HighSchoolGraduate	2843
	LessThan9thGrade	752
	SomeCollege	4473
Skin_reaction	Aseveresunburnforafewdayswithpeeling	1105
	Getaseveresunburnwithblisters	270
	Mildlyburnedwithsometanning	3439
	Nothingwouldhappeninhalfanhour	5366
	Other	119
	Turningdarkerwithoutasunburn	3133
Stay_in_the_shade	always	1310
	Mostofthetime	3398
	Never?	1260
	rarely,or	2136
	sometimes	5328
Long_sleeved_shirt	always	619
	Mostofthetime	760
	Never?	6584
	rarely,or	2735
	sometimes	2734
Sunscreen	always	1465
	Mostofthetime	1828
	Never?	5391
	rarely,or	1977
	sometimes	2771
Sunburn	No	8192
	Yes	5240
Diabetes	No	12371
	Yes	1061
Arthritis	No	11278
	Yes	2154
chronic_bronchitis	No	12799
	Yes	633
Smoke	No	7924
	Yes	5508
